# Supplementary material for: Impacts of the 2011 Tsunami on Sediment Characteristics and Macrozoobenthic Assemblages in a Shallow Eutrophic Lagoon, Sendai Bay, Japan
Source: PLoS One. 2015 Aug 4;10(8):e0135125. doi: 10.1371/journal.pone.0135125 (PMC4524622; doi:10.1371/journal.pone.0135125)
Supplement: S1 Data — (XLS) [file pone.0135125.s001.xls]

## Sheet: S1_Map
No. of stations in sheet "S2" for sediment sampling

## Sheet: S2_Sediment1997, 2011
	Data set: Sediment variables in 1997 (41 stations) and 2011 (63 stations)
	St.	Year	Sediment variables
			Eh (mV)	H2S (μmol g-1)	AViS (μmol g-1)	TN (%)	TOC (%)	C/N atom	Silt-clay (%)	d13C (permil)	d15N (permil)
These data were used in Figs. 2-3, Table 1-2.	5	1997	102.355	0	0.286481	0.0186685	0.20275	12.6707	2.35098	-23.36	10.06
	6	1997	205.499	0	0.544794	0.0163723	0.192194	13.6955	1.28472	-23.67	10.06
	7	1997	94.6438	0	2.58357	0.0505502	0.500175	11.5437	2.39685	-20.73	8.92
	8	1997	281.644	0	0.422474	0.0193406	0.150895	9.10233	2.11109	-23.03	7.51
	9	1997	298.788	0	0.580388	0.0137221	0.112966	9.60447	1.95283	-20.99	5.5
	10	1997	110.427	0	4.17993	0.0362664	0.371291	11.9442	5.07514	-23.32	8.32
	11	1997	-57.4073	0.965467	72.9446	0.173445	1.77421	11.9341	56.5251	-23.9	7.23
	12	1997	-104.335	0.407108	11.2935	0.0652464	0.67824	12.1276	10.3332	-23.91	4
	13	1997	62.6438	0	1.83096	0.0208606	0.20856	11.6641	3.59443	-22.66	6.98
	14	1997	43.716	0	1.97476	0.0365355	0.374623	11.9626	4.27129	-23.75	6.37
	15	1997	117.355	0	4.56787	0.0433961	0.416049	11.1851	5.11402	-20.66	7.1
	16	1997	96.716	0	1.8164	0.0235588	0.236843	11.7288	3.28805	-23.84	7.65
	17	1997	139.427	0	2.96327	0.0470164	0.511732	12.6981	5.40488	-23.9	6.63
	18	1997	63.7882	0	5.49941	0.0482489	0.505605	12.2256	4.75331	-23.34	5.21
	19	1997	8.49946	0	15.0256	0.138611	1.39472	11.7391	28.2024	-23.24	6.59
	20	1997	-59.0675	0	10.0114	0.0884767	1.03173	13.6045	12.6394	-23.4	4.11
	21	1997	77.2829	0	21.7995	0.0841834	0.928371	12.866	22.6858	-22.64	7.43
	22	1997	-77.5517	1.2553	42.8738	0.222655	2.39266	12.537	66.5927	-23.09	7.57
	23	1997	-125.335	1.19259	42.8342	0.346266	3.30268	11.1277	84.7758	-22.12	7.32
	24	1997	-172.335	5.66622	40.0874	0.144075	1.33078	10.7762	33.1744	-18.16	9.16
	25	1997	-196.613	7.28478	63.8756	0.420456	3.55436	9.86253	78.299	-23.83	8.58
	26	1997	-189.892	0.520204	14.7184	0.267868	2.3509	10.2391	54.9621	-22.24	6.73
	27	1997	-169.325	2.02863	48.3702	0.180843	1.71557	11.0676	50.7459	-22.96	6.63
	28	1997	-191.531	10.9627	60.9355	0.334491	3.21439	11.2114	85.7442	-23.02	7.09
	29	1997	-191.819	3.97292	33.2184	0.260545	2.78072	12.4515	76.7391	-23.99	6.73
	30	1997	-194.964	6.03839	70.6579	0.385682	3.53771	10.7014	84.2639	-23.6	6.66
	31	1997	-23.469	3.20301	27.9562	0.315192	2.79713	10.3534	59.8961	-23.84	7.66
	32	1997	-185.892	6.5473	38.3263	0.256899	2.31698	10.5222	65.445	-23.21	6.99
	33	1997	-198.819	9.98718	89.6034	0.400043	3.62257	10.5647	84.3419	-22.57	7.44
	34	1997	37.5205	0.805546	26.1226	0.0492075	0.408963	9.69615	6.10165	-21.88	7.87
	35	1997	-164.108	6.70562	67.3518	0.314416	2.89494	10.7419	79.1916	-23.31	7.52
	36	1997	-201.83	11.3137	69.3763	0.352953	3.03883	10.0447	72.2731	-23.44	7.24
	37	1997	-164.036	1.78789	52.4895	0.212323	1.94667	10.6965	49.2896	-23.03	7.04
	38	1997	-27.284	1.06048	37.699	0.0246674	0.207243	9.80175	2.56648	-21.87	7.47
	39	1997	-169.252	4.0852	42.1899	0.224667	2.13044	11.0631	53.5369	-23.41	7.07
	40	1997	-210.191	0.326163	12.2918	0.0833558	0.696508	9.74849	7.82632	-22.17	7.95
	41	1997	-120.439	0	2.59269	0.034554	0.265345	8.95901	1.95794	-20.13	9.94
	42	1997	-62.3562	0	13.137	0.0345088	0.313963	10.6144	3.38947	-20.27	6.64
	43	1997	-176.552	0.119264	9.45713	0.254276	1.83598	8.42384	8.95638	-21.76	7.3
	44	1997	-199.191	12.1782	96.7089	0.34762	3.03603	10.1894	61.347	-23.85	7.14
	45	1997	-194.552	0.511624	11.8372	0.107541	1.03112	11.1862	16.2048	-22.62	6.84
	1	2011	405.301	0	0.124465	0.012181	0.0824819	7.89991	2	-20.248	7.028
	2	2011	371.157	0	0.027366	0.00882275	0.06852	9.06067	1.3	-17.628	7.538
	3	2011	333.013	0	0.0624849	nd	0.0220123	nd	1.3	-24.632	nd
	4	2011	344.085	0	0.0439187	0.00806951	0.0616161	8.90827	1.8	-18.868	6.828
	5	2011	349.085	0	0.0490223	0.02006	0.185133	10.7671	4.2	-21.468	4.748
	6	2011	359.797	0	0.0863552	nd	0.0311872	nd	1.5	-23.762	nd
	7	2011	337.653	0	0.0528049	0.00603202	0.0383476	7.41688	1.5	-22.472	8.938
	8	2011	342.509	0	0.0527194	nd	0.0690967	nd	1.8	-15.752	nd
	9	2011	304.517	0	0.0438755	nd	0.0347783	nd	1.7	-21.722	nd
	10	2011	236.157	0	0.0874274	0.0103607	0.0665017	7.48845	1.3	-18.312	6.998
	11	2011	398.517	0	0.0893497	0.00825091	0.0617802	8.73562	1.9	-21.568	7.338
	12	2011	350.437	0	0.158175	0.0246406	0.221792	10.5013	2.4	-21.148	5.658
	13	2011	316.941	0	0.0648195	0.0183594	0.157172	9.98767	3.9	-22.292	5.628
	14	2011	349.805	0	0.0520943	0.0220556	0.151199	7.99789	1.5	-16.678	5.758
	15	2011	364.221	0	0.445277	0.028792	0.231934	9.39807	5.6	-23.252	6.428
	16	2011	354.581	0	3.46254	0.021385	0.175043	9.54955	5.8	-22.032	6.438
	17	2011	303.653	0	37.8693	0.0658467	0.876058	15.5219	9.3	-24.568	3.898
	18	2011	316.941	0	1.17766	0.0243707	0.2847	13.6291	2.7	-22.248	4.408
	19	2011	329.581	0	0.775566	0.0366294	0.344711	10.9792	23	-22.168	4.578
	20	2011	316.229	0	0.748464	0.01754	0.19787	13.1612	5.8	-24.298	4.938
	21	2011	292.301	0	0.101133	0.0235138	0.259089	12.855	2.3	-23.692	6.448
	22	2011	283.085	0	0.113396	0.0371506	0.390856	12.2743	3.5	-21.658	5.718
	23	2011	233.941	0	0.526763	0.0159758	0.142341	10.3947	6.5	-20.928	5.318
	24	2011	363.301	0	0.0449986	0.0200477	0.147289	8.57141	3.4	-19.988	8.188
	25	2011	358.085	0	0.0536592	0.0148942	0.111099	8.70239	2.4	-20.398	9.128
	26	2011	386.661	0	0.0659895	0.00833042	0.0623167	8.72738	2.3	-19.908	7.258
	27	2011	215.085	0	0.0360358	0.0222104	0.147033	7.72334	2.4	-19.092	7.458
	28	2011	349.373	0	0.849989	0.0182021	0.119231	7.64216	3.8	-20.572	9.208
	29	2011	262.085	0	0.567774	0.0773669	0.896143	13.5135	6.8	-23.532	5.268
	30	2011	304.805	0	0.10158	0.0183442	0.128926	8.19952	2.1	-21.352	9.098
	31	2011	302.661	0	0.0268459	0.0172899	0.106752	7.20328	1.3	-18.042	8.048
	32	2011	377.805	0	0.0975353	0.018224	0.137175	8.78173	1.5	-21.252	6.908
	33	2011	309.805	0	0.00508649	0.0230363	0.188805	9.56198	3.3	-21.172	11.538
	34	2011	304.445	0	0.0277394	0.00938571	0.125211	15.564	1.3	-14.712	8.228
	35	2011	346.301	0	0.074583	0.0204375	0.149343	8.52517	1.7	-17.702	10.008
	36	2011	360.805	0	0.0222033	0.0197901	0.134091	7.90496	2.7	-18.202	8.228
	37	2011	356.805	0	0.0626673	0.024113	0.192744	9.32556	4	-21.112	7.128
	38	2011	324.805	0	0.104625	0.0209836	0.142102	7.90073	1.9	-17.402	10.768
	39	2011	356.221	0	0.0841565	0.0170883	0.148393	10.1312	2	-18.272	8.738
	40	2011	349.877	0	0.0597478	0.0307904	0.191356	7.25057	2.2	-18.522	9.358
	41	2011	336.877	0	0.420461	0.0425118	0.547016	15.012	5.5	-23.142	4.418
	42	2011	383.949	0	0.0706516	nd	0.0365194	nd	1.8	-20.892	nd
	43	2011	287.093	0	0.0768813	0.0361836	0.267877	8.63714	2.5	-23.222	8.158
	44	2011	152.021	0	0.325037	0.0324566	0.253422	9.10936	2.7	-22.172	6.558
	45	2011	246.733	0	0.184629	0.0361893	0.296778	9.5675	4	-22.722	6.528
	46	2011	370.805	0	0.183725	0.0235857	0.191741	9.48447	4.9	-19.172	7.948
	47	2011	258.661	0	1.77567	0.0458711	0.652316	16.5907	5.5	-23.418	4.048
	48	2011	375.236	0	0.733991	0.0130159	0.0874403	7.83762	2.9	-23.192	7.518
	49	2011	388.877	0	0.13373	0.0998133	1.43031	16.7181	2.8	-23.802	5.408
	50	2011	320.733	0	0.163572	0.0377706	0.314393	9.71102	2.9	-23.012	7.558
	52	2011	78.0205	0	0.12834	0.00870944	0.0730695	9.78798	1.9	-18.708	8.388
	53	2011	188.733	0	0.245653	0.0354063	0.303766	10.0093	3.7	-24.622	5.948
	54	2011	110.38	0	0.111403	0.0207605	0.159296	8.95188	2.3	-19.802	9.738
	55	2011	275.661	0	0.200618	0.0341331	0.300366	10.2665	4.7	-19.282	9.288
	56	2011	293.797	0	0.195027	0.00935172	0.0629469	7.8529	2.4	-20.822	9.998
	57	2011	181.877	0	0.359748	0.0430933	0.596673	16.1538	5.5	-22.768	4.308
	58	2011	202.445	0	0.150183	0.0307717	0.336001	12.739	2.6	-21.198	5.768
	59	2011	45.6606	0	3.99742	0.169885	2.59072	17.7915	25.6	-25.502	5.208
	60	2011	320.941	0	0.147284	0.0143685	0.112822	9.16073	2.3	-23.028	8.208
	61	2011	86.4524	0	0.141324	0.0145683	0.113317	9.07475	2.1	-19.998	7.268
	62	2011	97.0848	0	1.8277	0.0312203	0.315658	11.7958	5.4	-24.068	5.878
	63	2011	122.445	0	0.100515	0.00647089	0.0543302	9.79544	19.9	-20.782	9.638
	nd; not detected (below detection limit)
	Please note that same station number for each year did not correspond with each other.
	For location of stations, please see the sheet "S1_Map".

## Sheet: S3_Benthos1997, 2011
	Data set: Density (ind. m-2) of dominant macrozoobenthos in 1997 (41 stations) and 2011 (63 stations)
These data were used in Figs. 4-5.	St.	Year	Taxa, density (ind. m-2)
			Hediste spp.	Prionospio japonica	Pseudopolydora spp.	Capitella teleta	Heteromastus cf. similis	Grandidierella japonica	Monocorophium uenoi	Nuttallia japonica	Ruditapes philippinarum	Macoma spp.
	5	1997	338.982	56.497	1186.44	0	56.497	564.97	112.994	1751.41	56.497	0
	6	1997	338.982	169.491	2598.86	0	56.497	564.97	112.994	734.461	0	0
	7	1997	903.952	1129.94	2146.89	169.491	564.97	1807.9	169.491	677.964	56.497	56.497
	8	1997	282.485	169.491	1977.39	0	508.473	1129.94	0	847.455	112.994	0
	9	1997	1525.42	56.497	1751.41	56.497	56.497	1412.42	169.491	903.952	0	0
	10	1997	1299.43	112.994	1807.9	56.497	169.491	0	0	451.976	0	112.994
	11	1997	112.994	0	395.479	451.976	169.491	225.988	508.473	0	0	56.497
	12	1997	56.497	0	56.497	112.994	56.497	0	451.976	0	0	0
	13	1997	1751.41	225.988	1581.92	225.988	282.485	621.467	56.497	564.97	56.497	225.988
	14	1997	1186.44	56.497	1525.42	0	56.497	734.461	282.485	621.467	56.497	0
	15	1997	1807.9	169.491	1242.93	338.982	112.994	1016.95	2090.39	282.485	56.497	0
	16	1997	1864.4	56.497	3050.84	0	112.994	1016.95	1129.94	225.988	0	112.994
	17	1997	1864.4	0	1242.93	56.497	395.479	677.964	1355.93	56.497	112.994	282.485
	18	1997	847.455	112.994	677.964	56.497	112.994	790.958	0	112.994	56.497	225.988
	19	1997	1977.39	56.497	564.97	0	0	112.994	112.994	0	56.497	225.988
	20	1997	1299.43	56.497	734.461	112.994	112.994	56.497	56.497	169.491	56.497	225.988
	21	1997	1864.4	56.497	1129.94	56.497	0	903.952	56.497	112.994	56.497	338.982
	22	1997	56.497	0	734.461	0	0	112.994	0	56.497	0	225.988
	23	1997	56.497	0	282.485	508.473	0	56.497	451.976	0	0	0
	24	1997	112.994	0	0	564.97	0	56.497	282.485	0	0	169.491
	25	1997	0	0	0	0	0	112.994	338.982	0	0	0
	26	1997	56.497	0	0	338.982	0	0	112.994	0	0	0
	27	1997	56.497	0	451.976	225.988	0	56.497	0	0	0	0
	28	1997	0	0	0	338.982	0	0	112.994	0	0	0
	29	1997	0	0	0	0	0	0	0	0	0	0
	30	1997	0	0	56.497	0	0	112.994	0	0	0	0
	31	1997	56.497	0	0	0	0	338.982	0	0	0	0
	32	1997	0	0	112.994	0	0	0	0	0	0	0
	33	1997	0	0	0	395.479	0	0	0	0	0	0
	34	1997	1355.93	0	1412.42	0	0	2768.35	1073.44	56.497	56.497	0
	35	1997	0	0	508.473	0	0	0	0	0	0	0
	36	1997	0	0	0	0	0	0	0	0	0	0
	37	1997	0	0	564.97	338.982	0	0	677.964	0	0	0
	38	1997	0	0	0	56.497	0	0	225.988	0	0	0
	39	1997	0	0	0	112.994	0	56.497	1355.93	0	0	0
	40	1997	282.485	0	0	677.964	0	0	1468.92	0	0	0
	41	1997	3954.79	0	1638.41	0	0	0	0	0	0	0
	42	1997	847.455	0	621.467	112.994	0	0	56.497	0	0	0
	43	1997	112.994	0	0	112.994	0	0	282.485	0	0	0
	44	1997	169.491	0	0	0	0	0	225.988	0	0	0
	45	1997	0	0	0	56.497	0	0	0	0	0	0
	1	2011	848.82	0	5658.8	622.468	905.408	0	0	396.116	0	0
	2	2011	792.232	113.176	339.528	1244.94	0	56.588	0	0	0	0
	3	2011	0	0	0	0	113.176	0	0	0	0	0
	4	2011	622.468	0	15109	339.528	339.528	509.292	0	226.352	0	0
	5	2011	679.056	169.764	8205.26	1244.94	226.352	792.232	735.644	396.116	0	0
	6	2011	1301.52	0	679.056	226.352	0	0	0	56.588	0	0
	7	2011	113.176	113.176	1584.46	0	169.764	0	0	282.94	0	0
	8	2011	1641.05	169.764	3791.4	169.764	0	0	0	0	0	0
	9	2011	0	0	0	0	2716.22	0	0	169.764	0	0
	10	2011	0	0	0	0	0	0	0	0	0	0
	11	2011	622.468	0	6620.8	0	113.176	0	56.588	509.292	0	0
	12	2011	2942.58	226.352	8657.96	339.528	848.82	3791.4	679.056	452.704	0	0
	13	2011	5375.86	113.176	4130.92	1867.4	282.94	396.116	0	226.352	0	0
	14	2011	1810.82	56.588	6960.32	1244.94	113.176	0	0	0	0	0
	15	2011	9676.55	56.588	7978.91	56.588	169.764	113.176	113.176	56.588	56.588	0
	16	2011	8148.67	169.764	2433.28	56.588	735.644	56.588	113.176	509.292	0	0
	17	2011	7016.91	226.352	1471.29	339.528	282.94	169.764	0	0	0	0
	18	2011	3055.75	282.94	7356.44	509.292	56.588	0	0	0	0	113.176
	19	2011	8601.38	113.176	3338.69	396.116	1301.52	0	339.528	169.764	0	0
	20	2011	9280.43	56.588	1301.52	169.764	961.996	169.764	113.176	0	0	0
	21	2011	4809.98	56.588	2263.52	1358.11	226.352	1188.35	226.352	56.588	0	0
	22	2011	4753.39	169.764	1923.99	282.94	0	0	0	0	0	0
	23	2011	2942.58	339.528	6168.09	1414.7	0	113.176	339.528	0	56.588	56.588
	24	2011	7186.68	0	7639.38	0	56.588	0	56.588	113.176	0	0
	25	2011	6054.92	56.588	3847.98	0	113.176	1471.29	226.352	113.176	0	0
	26	2011	2376.7	0	14543.1	1018.58	0	56.588	113.176	0	0	0
	27	2011	56.588	0	169.764	56.588	113.176	0	56.588	396.116	0	0
	28	2011	5149.51	56.588	4470.45	169.764	792.232	1414.7	735.644	0	0	0
	29	2011	2999.16	0	24276.3	3282.1	113.176	735.644	3904.57	0	0	0
	30	2011	282.94	0	735.644	169.764	0	56.588	0	0	0	0
	31	2011	56.588	0	509.292	0	56.588	0	56.588	0	0	0
	32	2011	3791.4	56.588	3508.46	282.94	622.468	0	509.292	0	0	0
	33	2011	1697.64	0	10582	3112.34	0	226.352	3338.69	56.588	0	0
	34	2011	0	0	0	56.588	0	0	0	0	0	0
	35	2011	565.88	56.588	2093.76	339.528	0	0	56.588	0	0	0
	36	2011	1075.17	0	7639.38	339.528	0	113.176	5828.56	0	0	0
	37	2011	2093.76	56.588	5602.21	2376.7	0	622.468	2659.64	0	56.588	0
	38	2011	0	0	0	0	0	0	56.588	0	0	0
	39	2011	0	0	0	0	0	0	0	0	0	0
	40	2011	735.644	0	1414.7	0	0	282.94	5715.39	0	0	0
	41	2011	1188.35	0	4357.28	735.644	0	169.764	3338.69	0	0	0
	42	2011	679.056	0	1131.76	1754.23	0	0	0	0	0	0
	43	2011	1244.94	113.176	8657.96	0	0	0	20881	0	0	0
	44	2011	1527.88	0	282.94	0	0	0	905.408	0	0	0
	45	2011	1301.52	0	5658.8	0	0	56.588	5828.56	0	0	0
	46	2011	1131.76	0	1754.23	56.588	0	509.292	3055.75	56.588	0	0
	47	2011	1188.35	56.588	4300.69	226.352	0	0	56.588	0	0	0
	48	2011	2546.46	0	7356.44	113.176	0	0	5149.51	0	0	0
	49	2011	1414.7	0	2376.7	0	0	56.588	1584.46	0	0	0
	50	2011	1301.52	0	5319.27	56.588	0	565.88	19126.7	0	0	0
	52	2011	0	0	0	0	0	0	0	0	0	0
	53	2011	1131.76	0	2433.28	961.996	0	0	12223	0	0	0
	54	2011	735.644	56.588	10864.9	0	0	56.588	282.94	0	0	0
	55	2011	169.764	0	2942.58	961.996	0	56.588	0	0	0	0
	56	2011	452.704	56.588	2206.93	169.764	0	56.588	452.704	0	0	0
	57	2011	509.292	0	1867.4	169.764	0	0	56.588	0	0	0
	58	2011	0	0	0	0	0	0	0	0	0	0
	59	2011	396.116	113.176	4809.98	1584.46	0	0	0	0	0	0
	60	2011	226.352	0	8092.08	0	0	0	56.588	0	0	0
	61	2011	0	0	0	0	0	0	0	0	0	0
	62	2011	452.704	0	56.588	0	0	0	0	0	0	0
	63	2011	0	0	0	0	0	0	0	0	0	0
	Please note that same station number for each year did not correspond with each other.
	For location of stations, please see the sheet "S1_Map".
32											カワゴカイ属
33										ドロクダムシ科	ヤマト
34										0	282.94
35										0	0
36										0	0
37										0	282.94
38										735.644	0
39										0	282.94
40										0	56.588
41										0	735.644
42										0	0
43										0	0
44										56.588	113.176
45										679.056	961.996
										0	1527.88
										0	113.176
										113.176	4130.92
										113.176	3791.4
										0	1018.58
										0	113.176
										339.528	3282.1
										113.176	5092.92
										226.352	2999.16

## Sheet: S4_Benthos2005-2011
	S4_Data of macrozoobenthos at 30 stations in 2005, 2007, 2008, and 2011 in Gamo Lagoon
These data were used in Figs. 6-8, Table 3			Taxa, density (ind. m-2)
		Group	Amphipoda	Amphipoda	Amphipoda	Amphipoda	Amphipoda	Bivalvia	Bivalvia	Bivalvia	Bivalvia	Bivalvia	Bivalvia	Bivalvia	Bivalvia	Bivalvia	Bivalvia	Bivalvia	Bivalvia	Bivalvia	Decapoda	Decapoda	Decapoda	Decapoda	Decapoda	Decapoda	Gastropoda	Gastropoda	Other	Other	Other	Other	Other	Other	Other	Other	Other	Other	Polychaeta	Polychaeta	Polychaeta	Polychaeta	Polychaeta	Polychaeta	Polychaeta	Polychaeta	Polychaeta	Polychaeta	Polychaeta
		Species	Ampithoe sp.	Eogammarus possjeticus	Melita sp.	Monocorophium uenoi	Grandidierella japonica	Ruditapes philippinarum	Nuttallia japonica	Mya arenaria oonogai	Arthritica reikoae	Unidentified bivalve	Macoma contabulata	Theora fragilis	Laternula marilina	Moerella rutila	Gomphina melanegis?	Macoma incongrua	Arcuatula senhousia	Solen strictus	Paracleistostoma cristatum	Crangon sp.	Scopimera globosa	Macrophthalmus japonicus	Upogebia yokoyai	Nihonotrypaea japonica	Hima festiva	Elachisina ziczac	Neomysis sp.	Ephydridae sp.	Isopoda sp.	Gobioidei sp.	Eutaeniichthys gilli	Nemertinea sp.	Polycladida sp.	Phoronid sp.	Chironomidae spp.	Oligochaeta sp.	Capitella teleta	Heteromastus cf. similis	Notomastus sp.	Pseudopolydora spp.	Polydora sp.	Prionospio pulchra	Tylorrhynchus heterochaetus	Hediste spp.	Sabellidae sp.	Spionidae sp.	Haploscoloplos elongatus
	Year
	2005		0	0	0	0	0	677.966	2881.36	0	0	0	0	0	112.994	0	0	0	56.4972	0	0	0	0	0	0	0	0	0	0	0	0	0	0	0	0	0	0	0	0	112.994	0	112.994	0	0	0	395.48	0	0	0
	2005		0	0	0	0	0	112.994	3898.31	0	0	0	0	0	56.4972	0	0	0	0	0	0	0	0	0	0	0	0	56.4972	0	0	0	0	0	0	0	0	0	0	0	508.475	0	56.4972	0	0	0	451.977	0	0	0
	2005		0	0	0	0	0	0	564.972	0	0	0	0	0	0	0	0	0	0	0	0	0	112.994	0	0	0	0	0	0	0	0	0	0	0	0	0	0	0	0	0	0	0	0	0	0	0	0	0	0
	2005		0	0	0	0	0	112.994	734.463	0	0	0	0	0	451.977	0	0	0	0	0	0	0	0	0	0	0	0	112.994	0	0	0	0	0	0	0	0	0	0	169.492	960.452	0	169.492	0	0	0	1751.41	0	0	0
	2005		0	0	0	0	0	677.966	1525.42	0	112.994	0	0	0	282.486	0	0	112.994	0	0	56.4972	0	0	0	0	0	0	0	0	0	0	0	0	0	0	0	0	0	0	677.966	0	56.4972	0	0	0	2316.38	0	0	0
	2005		0	0	0	0	0	169.492	225.989	0	0	0	56.4972	0	0	0	0	56.4972	56.4972	0	56.4972	0	0	0	0	0	0	0	0	56.4972	0	0	0	0	0	0	0	0	56.4972	282.486	0	621.469	0	0	0	2768.36	0	0	0
	2005		0	0	0	0	0	451.977	790.96	0	0	0	0	0	56.4972	0	0	169.492	0	56.4972	0	0	0	0	0	0	0	0	0	0	0	0	0	0	0	0	0	0	0	1129.94	0	112.994	0	0	0	1751.41	0	0	0
	2005		0	0	0	0	0	169.492	734.463	0	0	0	0	0	282.486	0	0	112.994	0	0	56.4972	0	0	0	0	0	0	0	0	0	0	0	0	0	0	0	0	0	56.4972	1299.44	0	56.4972	0	0	0	1920.9	0	0	0
	2005		0	0	0	0	56.4972	169.492	225.989	0	0	0	338.983	0	0	0	0	56.4972	0	0	0	0	0	0	0	0	0	0	0	0	0	0	0	0	0	338.983	0	0	451.977	282.486	0	734.463	112.994	0	0	734.463	112.994	169.492	112.994
	2005		0	0	0	169.492	0	338.983	903.955	0	0	0	56.4972	0	0	0	0	56.4972	0	0	0	0	0	0	0	0	0	0	0	0	0	0	0	0	0	0	0	0	395.48	960.452	0	225.989	0	0	0	2203.39	0	56.4972	0
	2005		0	0	0	0	0	395.48	451.977	0	0	0	112.994	0	169.492	0	0	112.994	0	0	0	0	0	0	0	0	0	0	0	0	0	0	0	0	0	0	0	0	112.994	903.955	0	734.463	0	0	0	677.966	0	0	56.4972
	2005		0	0	0	0	0	56.4972	56.4972	0	0	0	225.989	0	0	0	0	0	56.4972	0	0	0	0	0	0	0	0	0	0	0	0	0	0	0	0	0	0	0	0	338.983	0	564.972	0	0	0	677.966	56.4972	0	0
	2005		0	0	0	0	0	338.983	225.989	0	0	0	112.994	0	0	0	0	56.4972	0	0	0	0	0	0	0	0	0	0	0	0	0	0	0	0	0	0	0	0	282.486	960.452	0	56.4972	0	0	0	1299.44	0	0	0
	2005		0	0	0	0	0	338.983	0	0	0	0	169.492	0	0	0	0	0	0	0	0	0	0	0	0	0	0	112.994	0	0	0	0	0	0	0	56.4972	0	0	451.977	1242.94	0	0	56.4972	0	0	338.983	0	112.994	0
	2005		0	0	0	0	0	169.492	225.989	0	0	0	169.492	0	56.4972	0	0	0	0	0	0	56.4972	0	0	0	0	0	0	0	0	0	0	0	0	0	0	0	0	0	847.458	0	508.475	0	0	0	338.983	0	0	0
	2005		0	0	0	395.48	112.994	0	0	0	0	0	169.492	0	0	0	0	56.4972	0	0	0	0	0	0	0	0	0	0	0	0	0	0	0	0	0	0	56.4972	0	1525.42	564.972	0	1355.93	0	0	0	2316.38	0	0	0
	2005		0	56.4972	0	56.4972	0	0	0	0	0	0	0	0	0	0	0	0	0	0	0	0	0	0	0	0	0	0	0	0	0	0	0	0	0	0	112.994	0	5593.22	0	0	0	0	0	0	0	0	0	0
	2005		0	0	0	395.48	1299.44	0	0	0	0	0	0	0	0	0	0	0	0	0	0	0	0	0	0	0	0	0	0	0	0	0	0	0	0	0	0	0	225.989	0	0	338.983	0	0	0	2090.4	0	0	0
	2005		0	0	0	169.492	0	0	0	0	0	0	0	0	0	0	0	0	0	0	0	0	0	0	0	0	0	0	0	0	0	0	0	0	0	0	112.994	0	6779.66	0	0	0	0	0	0	56.4972	0	0	0
	2005		0	56.4972	0	169.492	0	0	0	0	0	0	0	0	0	0	0	0	0	0	0	0	0	0	0	0	0	0	0	0	0	0	0	0	0	0	282.486	0	7175.14	0	0	56.4972	0	0	0	0	0	0	0
	2005		0	0	0	0	0	0	0	0	0	0	0	0	0	0	0	0	0	0	0	0	0	0	0	0	0	0	0	0	0	0	0	0	0	0	0	169.492	1864.41	0	0	112.994	0	0	0	56.4972	0	0	0
	2005		0	0	0	0	0	0	0	0	0	0	0	0	0	0	0	0	0	0	0	0	0	0	0	0	0	0	0	0	0	0	0	0	0	0	169.492	0	6610.17	0	0	395.48	0	0	0	56.4972	0	0	0
	2005		0	112.994	0	56.4972	0	0	0	0	0	0	0	0	0	0	0	0	0	0	0	0	0	0	0	0	0	0	0	0	0	0	0	0	0	0	169.492	0	1977.4	0	0	0	0	0	0	0	0	0	0
	2005		0	960.452	0	395.48	56.4972	0	0	0	0	0	0	0	0	0	0	0	0	0	0	0	0	0	0	0	0	0	56.4972	0	0	0	0	0	0	0	112.994	0	3898.31	0	0	0	0	0	0	56.4972	0	0	0
	2005		0	0	0	0	0	0	0	0	0	0	0	0	0	0	0	0	0	0	0	0	0	0	0	0	0	0	0	0	0	0	0	0	0	0	56.4972	0	1694.92	0	0	1186.44	0	0	0	4180.79	0	0	0
	2005		0	112.994	0	0	0	0	0	0	0	0	0	0	0	0	0	0	0	0	56.4972	0	0	0	0	0	0	0	0	0	0	0	0	0	0	0	0	56.4972	1073.45	0	0	112.994	0	0	0	56.4972	0	0	0
	2005		0	0	0	56.4972	0	0	0	0	0	0	0	0	0	0	0	0	0	0	0	0	0	0	0	0	0	0	0	0	0	0	0	0	0	0	0	56.4972	1525.42	0	0	2937.85	0	0	0	7288.14	0	0	0
	2005		0	0	0	1073.45	0	0	0	0	0	0	0	0	0	0	0	0	0	0	0	0	0	0	0	0	0	0	0	0	0	0	0	0	0	0	56.4972	282.486	2429.38	0	0	847.458	0	0	0	2429.38	0	0	0
	2005		0	0	0	56.4972	0	0	0	0	0	0	0	0	0	0	0	0	0	0	0	0	0	0	0	0	0	0	0	0	0	0	0	0	0	0	56.4972	112.994	6045.2	0	0	0	0	0	0	0	0	0	0
	2005		0	0	0	790.96	0	0	0	0	0	0	0	0	0	0	0	0	0	0	0	0	0	0	0	0	0	0	0	0	0	0	0	0	0	0	0	0	3276.84	0	0	0	0	0	0	0	0	0	0
	2007		0	0	0	56.5	0	56.5	904	0	0	0	0	0	0	0	0	0	0	0	0	0	0	0	0	0	0	0	0	0	0	0	0	0	0	0	0	0	56.5	3503	0	56.5	0	0	0	1243	0	0	0
	2007		0	0	0	0	0	56.5	1299.5	0	0	0	0	0	0	0	0	0	0	0	0	0	0	0	0	0	0	0	0	0	0	0	0	0	0	0	0	56.5	56.5	2542.5	0	56.5	0	0	0	1073.5	0	0	0
	2007		0	0	0	0	0	0	339	0	0	0	56.5	0	0	0	0	0	0	0	0	0	0	0	0	0	0	0	0	0	0	0	0	0	0	0	0	0	0	678	0	282.5	0	0	0	2994.5	0	0	0
	2007		0	0	0	0	0	56.5	678	0	0	0	0	0	0	113	0	0	0	0	0	0	0	0	0	0	0	0	0	0	0	0	0	0	0	0	0	0	226	1130	0	1356	0	0	0	1186.5	0	0	56.5
	2007		0	0	0	0	0	56.5	452	0	0	0	113	0	0	0	0	0	0	0	0	56.5	0	0	0	0	0	0	0	0	0	0	0	0	0	0	0	0	565	565	0	621.5	0	0	0	2599	0	0	0
	2007		0	0	0	0	0	226	395.5	0	0	0	0	0	56.5	0	0	0	0	0	0	56.5	0	0	0	0	0	0	0	0	0	0	0	0	0	0	0	0	113	508.5	0	0	0	0	0	2090.5	0	0	0
	2007		0	0	0	0	0	226	621.5	0	0	0	0	0	113	0	0	0	0	0	0	0	0	0	0	0	0	0	0	0	0	0	0	56.5	56.5	0	0	0	56.5	847.5	0	226	0	0	0	2825	0	0	0
	2007		0	0	0	0	0	113	0	0	0	0	113	0	0	56.5	0	0	0	0	0	56.5	0	0	0	0	56.5	0	0	0	0	0	0	0	0	0	0	0	395.5	226	0	452	0	0	0	678	0	0	0
	2007		0	0	0	0	0	0	226	0	0	0	113	0	56.5	0	0	0	0	0	0	56.5	0	0	0	0	0	0	0	0	0	0	56.5	0	0	0	0	56.5	1017	1243	56.5	339	0	0	0	1243	0	0	56.5
	2007		0	0	0	0	0	169.5	226	0	0	0	56.5	0	0	0	0	0	56.5	0	0	0	0	0	0	0	0	0	0	0	0	0	0	0	0	56.5	0	0	339	452	0	169.5	0	0	0	734.5	0	0	0
	2007		0	0	0	0	56.5	0	226	0	0	0	226	0	0	113	0	0	0	0	0	0	0	56.5	0	0	56.5	0	0	0	0	0	0	0	0	0	0	0	282.5	169.5	0	847.5	0	0	0	734.5	56.5	0	0
	2007		0	0	0	169.5	56.5	0	226	0	0	0	169.5	0	0	0	0	0	0	0	0	0	0	0	0	0	0	0	0	0	0	0	0	0	0	0	0	56.5	113	1073.5	0	734.5	0	0	0	904	0	0	0
	2007		0	0	0	0	0	169.5	56.5	0	0	0	113	0	0	0	0	0	0	0	0	0	0	0	0	0	0	0	0	0	0	0	0	0	0	56.5	0	0	226	1017	0	0	0	0	0	565	0	0	0
	2007		0	0	0	1299.5	169.5	0	169.5	0	0	0	0	0	0	0	0	0	0	0	113	0	0	0	0	0	0	0	0	0	0	0	0	0	0	0	0	113	226	56.5	0	282.5	0	169.5	0	1356	0	0	0
	2007		0	0	0	0	0	0	56.5	0	0	0	169.5	0	0	113	0	0	0	0	0	0	0	0	0	0	0	0	0	0	0	0	0	0	0	0	0	0	452	339	0	56.5	0	0	0	169.5	0	0	56.5
	2007		0	56.5	0	0	0	0	0	0	0	0	0	0	0	0	0	0	0	0	0	0	0	0	0	0	0	0	169.5	0	0	0	0	0	0	0	56.5	0	2712	0	0	0	0	0	0	56.5	0	0	0
	2007		169.5	960.5	0	2486	0	56.5	0	0	0	0	0	0	0	0	0	0	0	0	0	0	0	0	0	0	0	0	0	0	0	0	0	0	0	0	0	0	0	0	0	0	0	0	0	0	0	0	0
	2007		0	0	0	56.5	0	0	0	0	0	0	56.5	0	0	0	0	0	0	0	0	0	0	0	0	0	0	0	169.5	0	0	0	0	0	0	0	0	0	1751.5	0	0	0	0	0	0	56.5	0	0	0
	2007		0	0	0	0	0	0	0	0	0	0	0	0	0	0	0	0	0	0	0	0	0	0	0	0	0	0	56.5	0	0	0	0	0	0	0	0	0	847.5	0	0	0	0	0	0	1525.5	0	0	0
	2007		0	0	0	0	0	0	0	0	0	0	0	0	0	0	0	0	0	0	0	0	0	0	0	0	0	0	0	0	0	0	0	0	0	0	0	0	226	0	0	0	0	0	0	56.5	0	0	0
	2007		0	113	0	282.5	0	0	0	0	0	0	0	0	0	0	0	0	0	0	0	0	0	0	0	0	0	0	0	0	0	0	0	0	0	0	0	0	226	0	0	56.5	0	0	0	113	0	0	0
	2007		0	169.5	0	339	0	0	0	0	0	0	0	0	0	0	0	0	0	0	0	0	0	0	0	0	0	0	0	0	0	0	0	0	0	0	0	0	847.5	0	0	0	0	0	0	0	0	0	0
	2007		0	0	0	0	0	0	0	0	0	113	0	0	0	0	0	0	0	0	0	0	0	0	0	0	0	0	0	0	0	0	0	0	0	0	0	0	678	113	0	3164	0	0	0	2542.5	0	0	0
	2007		0	0	0	56.5	0	0	0	0	0	0	0	0	0	0	0	0	0	0	0	0	0	0	0	0	0	0	0	0	0	0	0	0	0	0	0	0	3333.5	0	0	56.5	0	0	0	678	0	0	0
	2007		0	56.5	0	0	0	0	0	0	0	0	0	0	0	0	0	0	0	0	0	0	0	0	0	0	0	0	0	0	0	0	0	0	0	0	0	0	0	0	0	0	0	0	0	169.5	0	0	0
	2007		0	0	0	395.5	0	0	0	0	0	0	0	0	0	0	0	0	0	0	0	0	0	0	0	0	0	0	0	0	0	0	0	0	0	0	0	0	3955	0	0	0	0	0	0	0	0	0	0
	2007		0	56.5	0	847.5	0	0	0	0	0	0	0	0	0	0	0	0	0	0	0	0	0	0	0	0	0	0	0	0	0	0	0	0	0	0	565	0	1921	0	0	0	0	0	0	0	0	0	0
	2007		0	0	0	791	0	0	0	0	0	0	0	0	0	0	0	0	0	0	0	0	0	0	0	0	0	0	0	0	0	0	0	0	0	0	56.5	0	3333.5	0	0	0	0	0	0	0	0	0	0
	2007		0	0	0	565	0	0	0	0	0	0	0	0	0	0	0	0	0	0	0	0	0	0	0	0	0	0	0	0	0	0	0	0	0	0	226	0	339	0	0	0	0	0	0	0	0	0	0
	2007		0	0	0	282.5	0	0	0	0	0	0	0	0	0	0	0	0	0	0	0	0	0	0	0	0	0	0	0	0	0	0	0	0	0	0	56.5	0	169.5	0	0	0	0	0	0	0	0	0	0
	2008		0	0	0	0	0	56.5	1751.5	0	0	0	56.5	0	0	0	0	0	0	0	0	0	113	0	0	0	0	0	0	0	0	0	0	0	0	0	0	0	56.5	1695	0	113	0	0	0	0	0	0	0
	2008		0	0	0	56.5	0	0	1243	0	0	0	0	0	56.5	0	0	0	0	0	0	0	169.5	0	0	0	0	0	0	0	0	0	0	0	0	0	0	0	0	1186.5	0	0	0	0	0	0	0	0	0
	2008		0	0	0	0	0	0	1356	0	0	0	56.5	0	226	0	0	0	0	0	0	0	0	0	0	0	0	0	0	0	0	0	0	0	0	0	0	56.5	395.5	1525.5	0	395.5	0	0	0	1977.5	0	0	0
	2008		0	0	0	0	0	169.5	1243	0	0	0	0	0	56.5	0	0	0	0	0	0	282.5	0	0	0	56.5	0	508.5	0	0	0	0	0	0	0	0	0	0	621.5	1186.5	0	565	0	0	0	791	0	0	0
	2008		0	0	0	0	0	56.5	56.5	0	0	0	56.5	0	0	0	0	0	0	0	0	0	0	0	0	0	0	0	0	0	0	0	0	169.5	0	0	0	0	56.5	565	0	56.5	0	0	0	1469	0	0	0
	2008		0	0	0	56.5	56.5	0	847.5	0	0	0	0	0	0	0	0	0	0	0	0	0	0	0	0	113	0	0	0	0	0	0	56.5	0	0	0	0	0	113	2316.5	0	169.5	0	0	0	1243	0	0	0
	2008		0	0	0	0	56.5	0	791	0	56.5	0	0	0	0	0	0	0	0	0	0	0	0	0	0	0	0	0	0	0	0	0	0	0	0	0	0	113	56.5	1073.5	0	169.5	0	0	0	2712	0	0	0
	2008		0	0	0	0	56.5	0	0	0	0	0	113	0	169.5	56.5	0	0	0	0	0	56.5	0	0	0	0	0	0	0	0	0	0	113	0	0	0	0	56.5	56.5	1921	0	113	56.5	0	0	1130	0	0	0
	2008		0	0	0	0	226	0	565	0	0	113	0	0	113	0	0	0	0	0	0	56.5	0	0	0	56.5	0	452	0	0	0	0	0	0	0	0	0	56.5	1356	678	0	960.5	0	0	0	1582	0	0	0
	2008		0	0	0	0	0	0	395.5	0	0	0	56.5	0	113	113	0	0	0	0	0	0	0	0	0	0	0	0	0	0	0	0	0	0	0	0	0	56.5	565	2429.5	0	1356	0	0	0	678	0	0	0
	2008		0	0	0	0	113	56.5	508.5	0	0	0	113	0	169.5	169.5	0	0	0	0	0	56.5	0	0	0	0	0	0	0	0	0	0	113	0	0	0	0	56.5	339	169.5	0	452	0	0	0	2316.5	0	0	0
	2008		0	0	56.5	1130	791	0	56.5	0	0	0	56.5	0	113	0	0	0	0	0	0	56.5	0	0	56.5	0	0	56.5	0	0	0	0	0	0	0	56.5	0	56.5	621.5	904	56.5	621.5	0	0	0	1073.5	0	0	0
	2008		0	0	0	0	56.5	56.5	226	0	0	0	113	0	226	113	0	0	0	0	0	169.5	0	0	0	0	0	113	56.5	0	0	0	56.5	0	0	0	0	56.5	0	1808	0	678	0	0	0	1017	0	0	0
	2008		0	0	0	10226.5	1582	0	169.5	0	0	0	226	0	56.5	113	0	0	0	0	0	113	0	0	0	0	0	56.5	0	0	0	0	0	0	0	0	0	56.5	1243	169.5	56.5	508.5	0	0	0	2994.5	0	0	0
	2008		0	0	0	113	0	0	169.5	0	0	0	226	0	56.5	0	0	0	0	0	0	169.5	0	0	0	0	0	0	0	0	0	0	0	0	0	0	0	169.5	56.5	1412.5	0	734.5	0	0	0	226	0	0	0
	2008		0	0	0	847.5	2429.5	0	0	0	0	0	0	0	0	0	0	0	0	0	0	0	0	0	0	0	0	0	0	0	0	0	0	0	0	0	169.5	0	2203.5	0	0	395.5	0	0	0	1412.5	0	0	0
	2008		0	56.5	0	56.5	56.5	0	0	0	0	0	0	0	0	0	0	0	0	0	0	0	0	0	0	0	0	0	169.5	0	0	0	0	0	0	0	0	0	2316.5	0	0	904	0	0	0	282.5	0	0	0
	2008		0	56.5	0	1017	734.5	0	0	0	0	0	0	0	0	0	0	0	0	0	0	56.5	0	0	0	0	0	0	0	0	0	0	0	0	0	0	113	0	1356	0	0	3559.5	0	0	0	847.5	0	0	0
	2008		0	0	0	1130	1751.5	0	0	0	0	0	0	0	0	0	0	0	0	0	0	0	0	0	0	0	0	0	0	0	0	0	0	0	0	0	0	0	5480.5	0	0	1243	0	0	0	904	0	0	0
	2008		0	0	0	395.5	734.5	0	0	0	0	0	0	0	0	0	0	0	0	0	0	0	0	0	0	0	0	0	0	0	0	0	0	0	0	0	282.5	0	3277	0	0	0	0	0	0	169.5	0	0	0
	2008		0	0	0	169.5	282.5	0	0	0	0	0	0	0	0	0	0	0	0	0	0	0	0	0	0	0	0	0	0	0	0	0	0	0	0	0	0	0	56.5	0	0	282.5	0	0	0	1977.5	0	0	0
	2008		0	0	0	339	1356	0	0	0	0	0	0	0	0	0	0	0	0	0	56.5	0	0	0	0	0	0	0	56.5	0	0	0	0	0	0	0	0	56.5	508.5	0	0	1582	0	0	0	6723.5	0	0	0
	2008		0	0	0	1412.5	1299.5	0	0	0	0	0	0	0	0	0	0	0	0	0	0	0	0	0	0	0	0	0	0	0	0	0	0	0	0	0	0	395.5	960.5	0	0	1412.5	0	0	0	3898.5	0	0	0
	2008		0	0	0	1808	452	0	0	0	0	0	0	0	0	0	0	0	0	0	0	0	0	0	0	0	0	0	0	0	0	0	0	0	0	0	0	0	621.5	0	0	1469	0	0	0	3107.5	0	0	0
	2008		0	0	0	565	0	0	0	0	0	0	0	0	0	0	0	0	0	0	0	0	0	0	0	0	0	0	0	0	0	0	0	0	0	0	339	0	1977.5	0	0	169.5	0	0	0	0	0	0	0
	2008		0	0	0	0	0	0	0	0	0	0	0	0	0	0	0	0	0	0	0	0	0	0	0	0	0	0	0	0	0	0	0	0	0	0	0	0	395.5	0	0	0	0	0	0	0	0	0	0
	2008		0	0	0	0	452	0	0	0	0	0	0	0	0	0	0	0	0	0	0	0	0	0	0	0	0	0	0	0	0	0	0	0	0	0	169.5	0	1921	0	0	0	0	0	0	0	0	0	0
	2008		0	0	0	113	734.5	0	0	0	0	0	0	0	0	0	0	0	0	0	0	0	0	0	0	0	0	0	0	0	0	0	0	0	0	0	339	0	339	0	0	0	0	0	0	452	0	0	0
	2008		0	0	0	0	1412.5	0	0	0	0	0	0	0	0	0	0	0	0	0	0	0	0	0	0	0	0	0	0	0	0	0	0	0	0	0	1299.5	0	904	0	0	0	0	0	0	226	0	0	0
	2008		0	0	0	56.5	0	0	0	0	0	0	0	0	0	0	0	0	0	0	0	0	0	0	0	0	0	0	0	0	0	0	0	0	0	0	169.5	0	56.5	0	0	0	0	0	0	0	0	0	0
	2011		0	0	0	0	0	0	395.5	0	0	0	0	0	0	0	0	0	0	0	0	0	0	0	0	0	0	0	0	0	0	0	0	0	0	0	0	0	621.5	904	0	5650	0	0	0	847.5	0	0	0
	2011		0	0	0	0	508.5	0	226	0	0	0	0	0	0	0	0	0	0	0	0	0	0	0	0	0	0	0	0	0	0	0	0	0	0	0	0	0	339	339	0	15085.5	0	0	0	621.5	0	0	0
	2011		0	0	0	734.5	791	0	395.5	0	0	0	0	0	0	0	0	0	0	0	0	0	0	0	0	0	0	0	0	0	0	0	0	113	0	0	0	0	1243	226	0	8192.5	0	0	0	678	0	0	0
	2011		0	0	0	0	0	0	169.5	0	0	0	0	0	0	0	0	0	0	0	0	0	113	0	0	0	0	0	0	0	0	0	0	0	0	0	0	0	0	2712	0	0	0	0	0	0	0	0	0
	2011		0	0	0	678	3785.5	0	452	0	0	0	0	0	0	0	0	0	0	0	0	0	0	0	0	0	0	0	0	0	0	0	0	0	56.5	0	0	0	339	847.5	0	8644.5	0	0	0	2938	0	0	0
	2011		0	0	0	0	395.5	0	226	0	0	0	0	0	0	0	0	0	0	0	0	0	0	0	0	0	0	0	0	0	0	0	0	113	0	0	0	0	1864.5	282.5	0	4124.5	0	0	0	5367.5	0	0	0
	2011		0	0	0	113	113	56.5	56.5	0	0	0	0	0	0	0	0	0	169.5	0	0	0	0	0	0	0	0	0	0	0	0	0	0	0	0	0	0	0	56.5	169.5	0	7966.5	0	0	0	9661.5	0	0	0
	2011		0	0	0	113	56.5	0	508.5	0	0	0	0	0	0	0	0	0	0	0	0	0	0	0	0	0	0	0	0	0	0	0	0	0	0	0	0	0	56.5	734.5	0	2429.5	0	0	0	8136	0	0	0
	2011		0	0	0	0	169.5	0	0	0	0	0	0	0	0	0	0	0	0	0	0	0	0	0	0	0	0	0	0	0	0	0	0	169.5	0	0	0	0	339	282.5	0	1469	0	0	0	7006	0	0	0
	2011		0	0	0	56.5	0	0	113	0	0	0	0	0	0	0	0	0	0	0	0	0	0	0	0	0	0	0	0	0	0	0	0	0	0	0	0	0	0	56.5	0	7627.5	0	0	0	7175.5	0	0	0
	2011		0	0	0	226	1469	0	113	0	0	0	0	0	0	0	0	0	0	0	0	0	0	0	0	0	0	0	0	0	0	0	0	56.5	0	0	0	0	0	113	0	3842	0	0	0	6045.5	0	0	0
	2011		0	0	0	113	56.5	0	0	56.5	0	0	0	0	0	0	0	0	0	0	56.5	56.5	0	0	0	0	0	0	0	0	0	0	0	0	0	0	0	0	1017	0	0	14520.5	0	0	0	2373	0	0	0
	2011		0	0	0	56.5	0	0	395.5	0	0	0	0	0	0	0	0	0	0	0	0	113	56.5	0	0	0	0	0	56.5	0	0	0	0	0	0	0	0	56.5	56.5	113	0	169.5	0	0	0	56.5	0	0	0
	2011		0	0	0	734.5	1412.5	0	0	0	0	0	0	0	0	0	0	0	0	0	0	0	0	0	0	0	0	0	0	0	0	0	0	0	0	0	0	0	169.5	791	0	4463.5	0	0	0	5141.5	0	0	0
	2011		0	0	0	3898.5	734.5	0	0	0	0	0	0	0	0	0	0	0	0	0	0	0	0	0	0	0	0	0	0	0	0	0	0	56.5	0	0	0	0	3277	113	0	24238.5	0	0	0	2994.5	0	0	0
	2011		0	0	0	56.5	0	0	0	0	0	0	0	0	0	0	0	0	0	0	0	0	0	0	0	0	0	0	0	0	0	0	0	0	0	0	0	0	0	56.5	0	508.5	0	0	0	56.5	0	0	0
	2011		0	0	0	56.5	0	0	0	0	0	0	0	0	0	0	0	0	0	0	0	0	0	0	0	0	0	0	0	0	0	0	0	0	0	0	0	0	339	0	0	2090.5	0	0	0	565	0	0	0
	2011		0	0	0	5819.5	113	0	0	0	0	0	0	0	0	0	0	0	0	0	0	0	0	0	0	0	0	0	0	0	0	0	0	0	0	0	0	0	339	0	0	7627.5	0	0	0	1073.5	0	0	0
	2011		0	0	0	20848.5	0	0	0	0	0	0	0	0	0	0	0	0	0	0	0	0	0	0	0	0	0	0	0	0	0	0	0	0	0	0	0	0	0	0	0	8644.5	0	0	0	1243	0	0	0
	2011		0	0	0	56.5	0	0	0	0	0	0	0	0	0	0	0	0	0	0	0	0	0	0	0	0	0	0	0	0	0	0	0	0	0	0	0	0	226	0	0	4294	0	0	0	1186.5	0	0	0
	2011		0	0	0	5141.5	0	0	0	0	0	0	0	0	0	0	0	0	0	0	0	0	0	0	0	0	0	0	0	0	0	0	0	0	0	0	0	113	113	0	0	7345	0	0	0	2542.5	0	0	0
	2011		0	0	0	1582	56.5	0	0	0	0	0	0	0	0	0	0	0	0	0	0	0	0	0	0	0	0	0	0	0	0	0	0	0	0	0	0	0	0	0	0	2373	0	0	0	1412.5	0	0	0
	2011		0	0	0	19097	565	0	0	0	0	0	0	0	0	0	0	0	0	0	0	0	0	0	0	0	0	0	0	0	0	0	0	0	0	0	0	0	56.5	0	0	5311	0	0	0	1299.5	0	0	0
	2011		0	0	0	12204	0	0	0	0	0	0	0	0	0	0	0	0	0	0	0	0	0	0	0	0	0	0	0	0	0	0	0	0	0	0	0	0	960.5	0	0	2429.5	0	0	0	1130	0	0	0
	2011		0	0	0	282.5	56.5	0	0	0	0	0	0	0	0	0	0	0	0	0	0	0	0	0	0	0	0	0	0	0	0	0	0	0	0	0	0	0	0	0	0	10848	0	0	0	734.5	0	0	0
	2011		0	0	0	0	56.5	0	0	0	0	0	0	0	0	0	0	0	0	0	0	0	0	0	0	0	0	0	0	0	0	0	0	56.5	0	0	0	56.5	960.5	0	0	2938	0	0	0	169.5	0	0	0
	2011		0	0	0	452	56.5	0	0	0	0	0	0	0	0	0	0	0	0	0	0	0	0	0	0	0	0	0	0	0	0	0	0	0	0	0	0	0	169.5	0	0	2203.5	0	0	0	452	0	0	0
	2011		0	0	0	56.5	0	0	0	0	0	0	0	56.5	0	0	0	0	0	0	0	0	0	0	0	0	0	0	0	0	0	0	0	0	0	0	0	0	169.5	0	0	1864.5	0	0	56.5	508.5	0	0	0
	2011		0	0	0	0	0	0	0	0	0	0	0	0	0	0	0	0	0	0	0	0	0	0	0	0	0	0	0	0	0	0	0	0	0	0	0	0	1582	0	0	4802.5	0	0	0	395.5	0	0	0
	2011		0	0	0	56.5	0	0	0	0	0	0	0	0	0	0	0	0	0	0	0	0	0	0	0	0	0	0	0	0	0	0	0	0	0	0	0	0	0	0	0	8079.5	0	0	0	226	0	0	0
[truncated: 6 more columns]
